# Supplementary material for: “I Was Embarrassed to Go and See a Counsellor”: Stigma Experienced by Individuals Diagnosed with Mental Illness (A Systematic Review and Meta-Synthesis)
Source: Int J Environ Res Public Health. 2026 Jul 4;23(7):873. doi: 10.3390/ijerph23070873 (PMC13410227; doi:10.3390/ijerph23070873)
Supplement: Supplementary file 1 [file ijerph-23-00873-s001.zip]

Archive with 1 entries (1 files):
- ijerph-4300620-supplementary.pdf
